# Supplementary material for: Effective Biocorrosive Control in Oil Industry Facilities: 16S rRNA Gene Metabarcoding for Monitoring Microbial Communities in Produced Water
Source: Microorganisms. 2023 Mar 27;11(4):846. doi: 10.3390/microorganisms11040846 (PMC10141917; doi:10.3390/microorganisms11040846)
Supplement: Supplementary file 1 [file microorganisms-11-00846-s001.zip]

Archive with 1 entries (1 files):
- microorganisms-2214874-supplementary.pdf
